# Supplementary material for: Asperopiperazines A and B: Antimicrobial and Cytotoxic Dipeptides from a Tunicate-Derived Fungus Aspergillus sp. DY001
Source: Mar Drugs. 2022 Jul 10;20(7):451. doi: 10.3390/md20070451 (PMC9319533; doi:10.3390/md20070451)
Supplement: Supplementary file 1 [file marinedrugs-20-00451-s001.zip]

Archive with 2 entries (2 files):
- Asperopiperazines Aand B_Marine Drugs_2022_Supporting_R.pdf
- Table S1. DP4 calculations for the siomers of 2.xlsx
