# Supplementary material for: Asperopiperazines A and B: Antimicrobial and Cytotoxic Dipeptides from a Tunicate-Derived Fungus Aspergillus sp. DY001
Source: Mar Drugs. 2022 Jul 10;20(7):451. doi: 10.3390/md20070451 (PMC9319533; doi:10.3390/md20070451)
Supplement: Supplementary file 1 [file marinedrugs-20-00451-s001.zip › Table S1. DP4 calculations for the siomers of 2.xlsx]

## Sheet: Feuil1
Carbon #	exp	Calculated for cyclo(L-6-OH-Pro-D-Phe)	Calculated for cyclo(D-6-OH-Pro-D-Phe)	Dppm	Dppm
2	166.1	170.437	170.758	4.33713	4.65839
3	55.8	64.882	60.6696	9.082	4.86961
5	167.9	174.172	173.816	6.27206	5.91639
6	87.6	90.7519	91.3862	3.1519	3.78624
7	36.8	40.3044	39.8519	3.50445	3.05185
8	19.9	22.5954	22.8905	2.69542	2.99051
9	45.5	48.2136	48.1939	2.71362	2.6939
10	36.9	44.6455	39.7101	7.74546	2.81008
11	135.7	143.379	143.735	7.67865	8.03525
12	129.1	133.46	133.665	4.35984	4.56477
13	129.3	133.522	133.119	4.22188	3.81896
14	127.6	131.35	131.518	3.75014	3.91796
15	129.3	132.797	133.849	3.49729	4.54872
16	129.1	134.313	133.234	5.2128	4.13378
	R2	0.999209	0.999782	4.87304	4.27117	Dppm(average)
		Isomer cyclo(L-6-OH-Pro-D-Phe) : 0,1%
		Isomer cyclo(D-6-OH-Pro-D-Phe) : 99,9%
